# Supplementary material for: Integrative Transcriptomic and Metabolic Analyses Reveal That Flavonoid Biosynthesis Is the Key Pathway Regulating Pigment Deposition in Naturally Brown Cotton Fibers
Source: Plants (Basel). 2024 Jul 24;13(15):2028. doi: 10.3390/plants13152028 (PMC11314106; doi:10.3390/plants13152028)
Supplement: Supplementary file 1 [file plants-13-02028-s001.zip]

Archive with 1 entries (1 files):
- plants-3082222-supplementary.pdf
